# Supplementary material for: One-Pot Synthesis of Enzyme and Antibody/CaHPO4 Nanoflowers for Magnetic Chemiluminescence Immunoassay of Salmonella enteritidis
Source: Sensors (Basel). 2023 Mar 3;23(5):2779. doi: 10.3390/s23052779 (PMC10006971; doi:10.3390/s23052779)
Supplement: Supplementary file 1 [file sensors-23-02779-s001.zip]

Archive with 1 entries (1 files):
- sensors-2227768-supplementary.pdf
